# Supplementary material for: At Term, XmO and XpO Mouse Placentas Show Differences in Glucose Metabolism in the Trophectoderm-Derived Outer Zone
Source: Front Cell Dev Biol. 2017 Jun 21;5:63. doi: 10.3389/fcell.2017.00063 (PMC5478694; doi:10.3389/fcell.2017.00063)
Supplement: Supplementary file 1 [file Table1.xlsx]

## Sheet: List of primers for QPCR
Supplementary Table 1. List of primers for QPCR.
Gene		Primer sequence	Tm		References
Ubc		Fw 5’- CGTCGAGCCCAGTGTTACCACCAAGAAGG-3’	60ºC		Mamo et al., 2007, BMC Dev Biol, 7:14.
		Rv 5’-CCCCCATCACACCCAAGAACAAGCACAAG-3’
B2m		Fw 5’-TTCTGGTGCTTGTCTCACTGA-3’	60ºC		van Rijn et al., 2014, Mol Neurobiol 49(2), 893-899.
		Rv 5’- CAGTATGTTCGGCTTCCCATTC-3’
Gcgr		Fw 5’-TGCACTGCACCCGAAACTAC-3’	60ºC		Li et al., 2013, Endocrinology 154(10), 3539-3551.
		Rv 5’-CATCGCCAATCTTCTGGCTGT-3’
Slc2a1		Fw 5’-AGGATTCGCCCATTCCTGTCTC-3’	60ºC		--
		Rv 5’-CTCCAGTGCTTCCAACTGGTCT-3’
G6pdx		Fw 5’-TCTGAGCCACCCATCTTTCCAC-3’	60ºC		--
		Rv 5’-CAGGGGCAGACTGATAGGCATT-3’
Pgk1		Fw 5’-CTTTCCTGCCTTTGGTTCCTGTG-3’	60ºC		--
		Rv 5’-TTAAGGGTTCCTGGTGCCACAT-3’
Idh3g		Fw 5’-ACAGCTACAAGGAACACAGGCA-3’	60ºC		--
		Rv 5’-TAGGAGTGGAGCTTGAGGTGGT-3’
Ldha		Fw 5’-CTTCCCCGTGTCCTAGCACTTC-3’	60ºC		--
		Rv 5’-TTCCCCACACCATCTCAACACC-3’
Krt19		Fw 5’-AGCCCACTACAACAATCTGCCC-3’	60ºC		--
		Rv 5’-ACAAGTCGAGGGAGGGGTTAGA-3’
Synb		Fw 5’-AGCAATGGCCAAAGAAGGAATG-3’	60ºC		--
		Rv 5’-GCAAGAAAGACAACGGAGGAAC-3’
Gcm1		Fw 5’-ATGCCAGTGTGTTTACCCTCCA-3’	60ºC		--
		Rv 5’-CCTGAGTGCCGGGATTAGAGAC-3’
Eng		Fw 5’-CTTCCAAGGACAGCCAAGAG-3’	60ºC		Caunt et al., 2006, Cancer Res 66(8), 4125-4132.
		Rv 5’-GTGGTTGCCATTCAAGTGTG-3’
Pecam1		Fw 5’-AAGACAGACCTCAAGCCAGCAA-3’	60ºC		--
		Rv 5’-TCGGCATGGAACGGAAAGGAAG-3’
Xlr3b		Fw 5’-AGGCTGCCTTGTGGAGAG-3’	60ºC		Raefski and O'Neill, 2005, Nature genetics 37(6), 620-624.
		Rv 5’-TGTCAGTGGCCTTCCTTTTT-3’
Xlr4b/4c		Fw 5’-CTCCTGCTCTGCCATCTAAT-3’	60ºC		Raefski and O'Neill, 2005, Nature genetics 37(6), 620-624.
		Rv 5’-CTTCGCTCATGCTGGACTTT-3’
