# Supplementary material for: At Term, XmO and XpO Mouse Placentas Show Differences in Glucose Metabolism in the Trophectoderm-Derived Outer Zone
Source: Front Cell Dev Biol. 2017 Jun 21;5:63. doi: 10.3389/fcell.2017.00063 (PMC5478694; doi:10.3389/fcell.2017.00063)
Supplement: Supplementary file 2 [file Table2.XLSX]

## Sheet: Blad1
Supplementary Table 2. Relative expression of the QPCR in the outer zone and the labyrinth zone of individual placentas
QPCR results in outer zone of placentas.
Group	Individuals	Gcgr				Slc2a1				G6pdx				Pgk1				Idh3g				Ldha				Xlr3b				Xlr4b/4c
		average fold change to XX1	SD	mean (group)	SD (group)	average fold change to XX1	SD	mean (group)	SD (group)	average fold change to XX1	SD	mean (group)	SD (group)	average fold change to XX1	SD	mean (group)	SD (group)	average fold change to XX1	SD	mean (group)	SD (group)	average fold change to XX1	SD	mean (group)	SD (group)	average fold change to XX1	SD	mean (group)	SD (group)	average fold change to XX1	SD	mean (group)	SD (group)
XX	XX1	1.02009	0.247873	0.993171	0.364287	1.0024	0.0839991	0.950491	0.0966063	1.00246	0.087104	1.09145	0.130466	1.00988	0.17795	1.26495	0.236415	1.00552	0.126624	1.06769	0.115943	1.00733	0.149749	1.07277	0.191175	1.00001	0.00620801	1.21688	0.323671	1.01269	0.203077	0.909824	0.158556
	XX2	0.604755	0.160413			0.935212	0.145597			1.20858	0.15032			1.42427	0.176343			1.14278	0.137752			1.2686	0.179302			1.45414	0.407529			0.921986	0.123507
	XX3	1.35467	0.142262			0.913862	0.0516951			1.06332	0.0652483			1.36071	0.106683			1.05476	0.0652415			0.942371	0.0464994			1.1965	0.311965			0.794798	0.0901473
XY	XY1	2.07235	0.270839	1.88546	0.320678	1.38736	0.0195255	1.17389	0.185893	0.889148	0.238584	0.813734	0.195579	1.35537	0.16437	1.38253	0.260221	1.15311	0.133044	0.989557	0.158616	1.21446	0.0363601	1.13669	0.105219	1.98531	0.21578	1.51424	0.393066	0.797758	0.107048	0.878779	0.285861
	XY2	1.66473	0.349486			0.961383	0.0391068			0.644073	0.173484			1.21113	0.270095			0.893142	0.0802821			1.06692	0.13843			1.18513	0.108092			1.21058	0.0394451
	XY3	1.91931	0.29774			1.17292	0.0146992			0.907982	0.0308702			1.58108	0.25804			0.922422	0.125156			1.1287	0.0856232			1.37228	0.18493			0.627994	0.211003
XmO	XmO1	1.46162	0.229649	1.0598	0.438473	1.25613	0.104649	0.837039	0.273023	0.574733	0.0359779	0.718517	0.129339	1.59326	0.203056	1.15038	0.284315	1.02864	0.128835	0.813215	0.169889	1.02826	0.199658	0.821192	0.184576	1.22571	0.0789687	0.984202	0.386076	0.702581	0.230814	0.616605	0.221059
	XmO2	1.35002	0.171313			0.961047	0.0158266			0.85313	0.169581			0.961844	0.0915664			0.953958	0.0865241			0.947397	0.15294			1.49684	0.214719			0.815824	0.117967
	XmO3	0.609622	0.211776			0.578939	0.0282191			0.685814	0.034827			1.0425	0.12757			0.685923	0.0767486			0.692999	0.0979686			0.933782	0.338297			0.609241	0.108336
	XmO4	0.570523	0.153283			0.598981	0.0911184			0.701468	0.0964342			0.93497	0.0863054			0.665346	0.0584659			0.641844	0.0135201			0.673022	0.0350067			0.670096	0.137914
	XmO5	1.30721	0.268247			0.790101	0.163511			0.777442	0.105333			1.21932	0.225347			0.732205	0.0486647			0.795463	0.0578432			0.591656	0.116125			0.285286	0.0668605
XpO	XpO1	0.853919	0.0137509	0.949332	0.516332	1.16336	0.270243	1.11207	0.293183	0.864945	0.115	0.609799	0.211916	1.60887	0.131608	1.73343	0.191122	1.10133	0.159906	0.984485	0.189746	1.52795	0.126319	1.67751	0.287566	0.718884	0.185481	0.741381	0.151661	0.546104	0.0997142	0.511651	0.145109
	XpO2	1.1443	0.209717			1.1054	0.048588			0.689993	0.119914			1.87597	0.224063			1.00516	0.0697973			1.9955	0.0744077			0.752046	0.240668			0.616751	0.167735
	XpO3	1.56171	0.161785			1.44554	0.0758046			0.533144	0.0269812			1.69901	0.168116			1.11993	0.0465664			1.79123	0.194961			0.770562	0.131617			0.538085	0.116518
	XpO4	0.237399	0.0498706			0.790101	0.163511			0.351113	0.0466487			1.74986	0.221777			0.711526	0.0708082			1.39535	0.266962			0.724034	0.119164			0.345665	0.0585868
SD: standard deviation.
QPCR results in labyrinth zone of placentas.
Group	Individuals	Krt19				Synb				Gcm1				Eng				Pecam1				Xlr3b				Xlr4b/4c
		average fold change to XX1	SD	mean (group)	SD (group)	average fold change to XX1	SD	mean (group)	SD (group)	average fold change to XX1	SD	mean (group)	SD (group)	average fold change to XX1	SD	mean (group)	SD (group)	average fold change to XX1	SD	mean (group)	SD (group)	average fold change to XX1	SD	mean (group)	SD (group)	average fold change to XX1	SD	mean (group)	SD (group)
XX	XX1	1.00502	0.123935	0.871449	0.12214	1.00391	0.109086	0.838327	0.207696	1.00383	0.109546	0.965205	0.184826	1.00941	0.173536	0.855477	0.194508	1.00241	0.0864188	0.905171	0.154386	1.00381	0.105397	0.735697	0.217206	1.00056	0.04092	1.0352	0.0896055
	XX2	0.83812	0.018566			0.588543	0.0718799			0.754646	0.0998833			0.648445	0.0769748			0.72865	0.07508			0.635686	0.0321664			1.03337	0.142511
	XX3	0.771211	0.0216747			0.922532	0.100674			1.13714	0.0398008			0.908577	0.105963			0.984453	0.109012			0.567599	0.106575			1.07166	0.0795863
XY	XY1	0.815215	0.0708584	0.76507	0.0968689	0.842762	0.131388	0.798541	0.10483	0.956663	0.0447093	1.05344	0.222149	0.892133	0.0773788	0.829508	0.0882506	0.721268	0.0612123	0.782602	0.0843705	0.69543	0.110152	0.628626	0.0978902	1.15274	0.108826	1.2136	0.195932
	XY2	0.824303	0.0642123			0.842678	0.0449619			1.32936	0.0925209			0.854343	0.0825925			0.844931	0.0526101			0.551974	0.0826004			1.42506	0.158411
	XY3	0.655691	0.0375481			0.710183	0.0843035			0.874314	0.102316			0.742048	0.00786965			0.781607	0.102406			0.638474	0.0609988			1.06301	0.099851
XmO	XmO1	0.754437	0.0229779	0.753015	0.0551848	0.8345	0.0610905	0.756776	0.111256	1.08163	0.157027	1.09003	0.146867	1.16733	0.136385	0.921035	0.202313	0.86974	0.0945071	0.900758	0.140393	0.666644	0.140815	0.759672	0.109293	1.10495	0.143142	1.10236	0.121761
	XmO2	0.75827	0.0422851			0.787757	0.115279			1.19571	0.126781			0.773632	0.0672869			0.778952	0.0686166			0.805096	0.0889676			1.04998	0.0780013
	XmO3	0.74634	0.0987632			0.648069	0.0652932			0.992771	0.120426			0.822148	0.0484184			1.05358	0.0804405			0.807275	0.0236791			1.15217	0.157745
XpO	XpO1	0.636259	0.0847152	0.624033	0.0646727	0.63582	0.0953915	0.609786	0.0729911	0.701421	0.0927446	0.776195	0.108164	0.936849	0.0758374	0.922381	0.0895317	0.811771	0.11423	0.755745	0.131651	0.481103	0.0606737	0.431441	0.0816466	0.626847	0.0529132	0.602611	0.0922704
	XpO2	0.565469	0.0228846			0.583315	0.0800172			0.905507	0.00960318			0.908084	0.111112			0.792549	0.171754			0.34165	0.036036			0.492245	0.0311169
	XpO3	0.67037	0.0209864			0.610223	0.0611603			0.721658	0.0131748			0.922211	0.115524			0.662914	0.0843382			0.471569	0.0589602			0.688742	0.00270346
SD: standard deviation.
																													XpO	0.602611	0.0922704
																								0.431441	0.0816466
